# Supplementary material for: Magnitude and clinical characteristics of cerebral palsy among children in Africa: A systematic review and meta-analysis
Source: PLOS Glob Public Health. 2024 Jun 21;4(6):e0003003. doi: 10.1371/journal.pgph.0003003 (PMC11192420; doi:10.1371/journal.pgph.0003003)
Supplement: S1 Table — (XLSX) [file pgph.0003003.s001.xlsx]

## Sheet: Worksheet
Table S1: Search strategy used for one of the databases
Medline/PubMed Search terms MeSH (sub-terms in MeSH) #1 Prevalence
Magnitude Prevalence
#2 Children
Infant
Child
Childhood Children #3 Cerebral palsy
Developmental disabilities
Neurological impairment
Childhood disability
Ataxia
Dyskinesia
Spastic Cerebral palsy
#4 Clinical characteristics
Type Clinical characteristics
#5 Africa
Developing countries .. #1 AND #2 AND #3 AND #4 AND #5
