# Supplementary material for: Magnitude and clinical characteristics of cerebral palsy among children in Africa: A systematic review and meta-analysis
Source: PLOS Glob Public Health. 2024 Jun 21;4(6):e0003003. doi: 10.1371/journal.pgph.0003003 (PMC11192420; doi:10.1371/journal.pgph.0003003)
Supplement: S2 Table — (XLSX) [file pgph.0003003.s002.xlsx]

## Sheet: Worksheet
Table S2: Quality appraisal result of included studies in Africa, using Joanna Briggs Institute (JBI) quality appraisal checklist [16]
Author Quality assessment questions Q1 Q2 Q3 Q4 Q5 Q6 Q7 Q8 Q9 Q10 Q11 Yes Total Quality status Overall appraisal Cross-sectional studies Labena, F. et al(25a) N Y N Y Y N Y Y .. .. .. 5/8 Low risk Included Kakooza-Mwesige, A. et al(25b) Y Y Y Y Y Y Y Y .. .. .. 8/8 Low risk Included Ngassa, E.A., et al (25c) Y Y UC Y Y N Y Y .. .. .. 6/8 Low risk Included Kakooza-Mwesige, A., et al (13) Y Y Y Y …
